# Supplementary material for: The Value of a Checklist for Child Abuse in Out-of-Hours Primary Care: To Screen or Not to Screen
Source: PLoS One. 2017 Jan 3;12(1):e0165641. doi: 10.1371/journal.pone.0165641 (PMC5207629; doi:10.1371/journal.pone.0165641)
Supplement: S2 Dataset — The codes for the dataset of the study. (XLSX) [file pone.0165641.s002.xlsx]

## Sheet: Blad1
Dataset Codes
Name	Label	Values
Gender	Gender of child	0=boy	1=girl
Age	Age in years at out-of-hours primary care visit
SPUTOVAMO	Screening result SPUTOVAMO-R2	0=negative	1=positive
AbuseType	Type of abuse	1=Physical abuse	2=Physical neglect	3=Emotional abuse	4=Emotional neglect	5=Witness of abuse	6= Sexual abuse	7=Other type of abuse	8=Multiple types of abuse	9=Unknown
PhysicalAbuse	Is there physical abuse?	0= no	1=yes
PhysicalNeglect	Is there physical neglect?	0= no	1=yes
EmotionalAbuse	Is there emotional abuse?	0= no	1=yes
EmotionalNeglect	Is there emotional neglect?	0= no	1=yes
WitnessAbuse	Is there witness of abuse?	0= no	1=yes
SexualAbuse	Is there sexual abuse?	0= no	1=yes
OtherTypeAbuse	Other type of abuse present?	0= no	1=yes
Reporter	Person reporting child to CPS	0=Neighbourhood	1=Police or school attendence officer	2=Health professional	3=CPS or Youth Care	4=Daycare of school	5=Anonymous	6=Shelter	7=Social work	8=Family	9=Multiple	10=General practitioner
ReportCPS10month	Report at CPS within 10months after visiting out-of-hours primary care service	0= no	1=yes
SputQ5	SPUTOVAMO-R2 question 5	0=No, deviant	1=Yes, non deviant
SputQ4	SPUTOVAMO-R2 question 4	0=No, non deviant	1=Yes, deviant
SputQ3	SPUTOVAMO-R2 question 3	0=No, deviant	1=Yes, non deviant
SputQ2	SPUTOVAMO-R2 question 2	0=No, non deviant	1=Yes, deviant
SputQ1	SPUTOVAMO-R2 question 1	0=No, deviant	1=Yes, non deviant
SPUTOVAMOR3	SPUTOVAMO-R3	0=negative	1=positive
